# Supplementary material for: Investigating the Effectiveness and Acceptability of Oral Health and Related Health Behaviour Interventions in Adults with Severe and Multiple Disadvantage: Protocol for a Mixed-Methods Systematic Review
Source: Int J Environ Res Public Health. 2021 Nov 3;18(21):11554. doi: 10.3390/ijerph182111554 (PMC8582803; doi:10.3390/ijerph182111554)
Supplement: Supplementary file 1 [file ijerph-18-11554-s001.zip]

Archive with 2 entries (2 files):
- Supplementary Material S1_PRISMA-P+checklist.pdf
- Supplementary Material S2_Medline v1.0 29th July 2020.pdf
